# Supplementary material for: Triterpenoids from Kochiae Fructus: Glucose Uptake in 3T3-L1 Adipocytes and α-Glucosidase Inhibition, In Silico Molecular Docking
Source: Int J Mol Sci. 2023 Jan 26;24(3):2454. doi: 10.3390/ijms24032454 (PMC9916857; doi:10.3390/ijms24032454)
Supplement: Supplementary file 1 [file ijms-24-02454-s001.zip]

Archive with 1 entries (1 files):
- ijms-2110485-supplementary.pdf
